# Supplementary material for: Thermophilic Inorganic Pyrophosphatase Ton1914 from Thermococcus onnurineus NA1 Removes the Inhibitory Effect of Pyrophosphate
Source: Int J Mol Sci. 2022 Oct 22;23(21):12735. doi: 10.3390/ijms232112735 (PMC9653972; doi:10.3390/ijms232112735)
Supplement: Supplementary file 1 [file ijms-23-12735-s001.zip]

Archive with 1 entries (1 files):
- ijms-1921315-supplementary.pdf
